# Supplementary material for: Synthesis and Characterization of PU/PLCL/CMCS Electrospun Scaffolds for Skin Tissue Engineering
Source: Polymers (Basel). 2022 Nov 19;14(22):5029. doi: 10.3390/polym14225029 (PMC9699124; doi:10.3390/polym14225029)
Supplement: Supplementary file 1 [file polymers-14-05029-s001.zip]

Archive with 1 entries (1 files):
- polymers-2021572-supplementary.pdf
